# Supplementary material for: A Panel-Agnostic Strategy ‘HiPPo’ Improves Diagnostic Efficiency in the UK Genomic Medicine Service
Source: Healthcare (Basel). 2023 Dec 15;11(24):3179. doi: 10.3390/healthcare11243179 (PMC10742528; doi:10.3390/healthcare11243179)
Supplement: Supplementary file 1 [file healthcare-11-03179-s001.zip]

Archive with 1 entries (1 files):
- healthcare-2730148-supplementary.xlsx
